# Supplementary material for: Perceived Importance of Types and Characteristics of Support to Informal Caregivers among Spouse Caregivers of Persons with Dementia in Sweden: A Cross-Sectional Questionnaire-Based Study
Source: Int J Environ Res Public Health. 2024 Oct 11;21(10):1348. doi: 10.3390/ijerph21101348 (PMC11506862; doi:10.3390/ijerph21101348)
Supplement: Supplementary file 1 [file ijerph-21-01348-s001.zip]

Archive with 1 entries (1 files):
- ijerph-3171979-supplementary.pdf
